# Supplementary material for: Changes in Subjective Time and Self during Meditation
Source: Biology (Basel). 2022 Jul 26;11(8):1116. doi: 10.3390/biology11081116 (PMC9330740; doi:10.3390/biology11081116)
Supplement: Supplementary file 1 [file biology-11-01116-s001.zip]

Archive with 3 entries (3 files):
- Linares2022Codebook.xlsx
- Linares2022StudyData.txt
- Linares2022StudyData.xlsx
