# Supplementary material for: Changes in Subjective Time and Self during Meditation
Source: Biology (Basel). 2022 Jul 26;11(8):1116. doi: 10.3390/biology11081116 (PMC9330740; doi:10.3390/biology11081116)
Supplement: Supplementary file 1 [file biology-11-01116-s001.zip › Linares2022Codebook.xlsx]

## Sheet: Tabelle1
ID	Participant's number
Gender	0 = Female	1 = Male
Age	[Years]
Edu	0 = no school qualification	1 = Primary school	2 = Secondary modern	3 = grammer school	4 = University degree		German school system
Meditation	Meditation tradition
Xp years	Years of meditation experience
Hours	Hours of daily sitting-meditation practice and the number of hours of sitting meditation spent in meditative retreats accumulating in life time hours of formal meditation training
Xp hours/week	Hours of praxis per week in the last two months
PreMedTI2s	TI before meditation at 2s ISI		Temporal Integration Interval (TI): number of beats reported by the subject multiplied by the ISI
PreMedTI1.33s	TI before meditation at 1.33s ISI
PreMedTI1s	TI before meditation at 1s ISI
PreMedTI0.5s	TI before meditation at 0.5s ISI
PreMedTI0.33s	TI before meditation at 0.33s ISI
PostMedTI2s	TI after meditation at 2s ISI
PostMedTI1.33s	TI after meditation at 1.33s ISI
PostMedTI1s	TI after meditation at 1s ISI
PostMedTI0.5s	TI after meditation at 0.5s ISI
PostMedTI0.33s	TI after meditation at 0.33s ISI
PreStorTI2s	TI before story at 2s ISI
PreStorTI1.33s	TI before story at 1.33s ISI
PreStorTI1s	TI before story at 1s ISI
PreStorTI0.5s	TI before story at 0.5s ISI
PreStorTI0.33s	TI before story at 0.33s ISI
PostStorTI2s	TI after story at 2s ISI
PostStorTI1.33s	TI after story at 1.33s ISI
PostStorTI1s	TI after story at 1s ISI
PostStorTI0.5s	TI after story at 0.5s ISI
PostStorTI0.33s	TI after storyn at 0.33s ISI
BL_BR_M	Baseline mean breathing rate before meditation
BL_RMSSD_M	Baseline RMSSD before meditation
BL_HF_M	Baseline HF before meditation
BL_ApEn_M	Baseline ApEn before meditation
BL_SampEn_M	Baseline SampEn before meditation
BL_Alpha1_M	Baseline A1 before meditation
BL_Alpha2_M	Baseline A2 before meditation
BR_M	Mean breathing rate during meditation
Med_RMSSD	RMSSD during meditation
Med_HF	HF during meditation
Med_ApEn	ApEn during meditation
Med_SampEn	SampEn during meditation
Med_Alpha1	A1 during meditation
Med_Alpha2	A2 during meditation
BL_BR_S	Baseline mean breathing rate before story
BL_RMSSD_S	Baseline RMSSD before story
BL_HF_S	Baseline HF before story
BL_ApEn_S	Baseline ApEn before story
BL_SampEn_S	Baseline SampEn before story
BL_Alpha1_S	Baseline A1 before story
BL_Alpha2_S	Baseline A2 before story
BR_Stor	Mean breathing rate during story
Stor_RMSSD	RMSSD during story
Stor_HF	HF during story
Stor_ApEn	ApEn during story
Stor_SampEn	SampEn during story
Stor_Alpha1	A1 during story
Stor_Alpha2	A2 during story
Med_Bodybound	Body boundaries during meditation
Med_BodyInt	Body intensity during meditation
Med_TimeInt	Attention to time during meditation
Med_TimePass	Passage of time during meditation
Stor_Bodybound	Body boundaries during story
Stor_BodyInt	Body intensity during story
Stor_TimeInt	Attention to time during story
Stor_TimePass	Passage of time during story
MTF	Meditation depth
