# Supplementary material for: Changes in Subjective Time and Self during Meditation
Source: Biology (Basel). 2022 Jul 26;11(8):1116. doi: 10.3390/biology11081116 (PMC9330740; doi:10.3390/biology11081116)
Supplement: Supplementary file 1 [file biology-11-01116-s001.zip › Linares2022StudyData.txt]

ID	Gender	Age	Education	Meditation	Xp years	Hours	Xp hours/week	PreMedTI2s	PreMedTI1,33s	PreMedTI1s	PreMedTI0,5s	PreMedTI0,33s	PostMedTI2s	PostMedTI1,33s	PostMedTI1s	PostMedTI0,5s	PostMedTI 0,33s	PreStorTI2s	PreStorTI1,33s	PreStorTI1s	PreStorTI0,5s	PreStorTI0,33s	PostStorTI2s	PostStorTI1,33s	PostStorTI1s	PostStorTI0,5s	PostStorTI0,33s	BL_BR_M	BL_RMSSD_M	BL_HF_M	BL_ApEn_M	BL_SampEn_M	BL_Alpha1_M	BL_Alpha2_M	BR_M	Med_RMSSD	Med_HF	Med_ApEn	Med_SampEn	Med_Alpha1	Med_Alpha2	BL_BR_S	BL_RMSSD_S	BL_HF_S	BL_ApEn_S	BL_SampEn_S	BL_Alpha1_S	BL_Alpha2_S	BR_Stor
1	0	50	4	Zen	13	1824	3,5	8	3,99	2	4	1,98	6	3,99	4	2	1,32	6	3,99	4	2	2,64	8	3,99	2	4	1,32	3,64	40,50	30,14	1,13	1,62	1,34	0,30	5,22	40,20	34,67	1,13	1,20	1,27	0,22	5,45	55,10	35,87	1,07	1,78	1,08	0,291	3,41
3	0	50	4	Zen	20	2056	4,5	2	2,66	2	2	1,32	2	2,66	2	2	1,32	2	2,66	2	2	1,32	2	2,66	2	2	1,32	4,01	14,10	54,44	1,99	1,48	0,65	0,08	4,38	16,30	64,70	1,30	1,42	1,18	0,38	3,79	28,00	63,62	1,17	1,83	0,66	0,513	3,77
4	0	40	4	Tantra/Vipassana	5	507	3	2	2,66	2	2	2,64	2	1,33	1	1,5	0,99	2	2,66	3	2	2,64	2	1,33	3	1,5	1,32		34,10		0,94	1,19	1,49	0,17		26,40		1,17	1,20	1,50	0,26	5,15	45,90	20,82	1,13	1,37	1,39	0,15
5	0	47	4	Tantra/Racha yoga	5	299	3,5	2	2,66	2	2	1,32	2	1,33	1	1	0,66	2	1,33	1	1	0,66	2	1,33	1	1	0,66	4,85	35,70	10,47	1,05	1,34	1,43	0,24	5,19	31,70	28,64	1,37	1,50	1,35	0,22	4,61	29,60	66,49	1,14	1,65	0,83	0,33	4,09
6	1	30	3	Zen	10	2818	7	4	2,66	2	0,5	0,33	4	2,66	1	0,5	0,33	4	3,99	4	0,5	0,33	4	2,66	2	0,5	0,33	3,45	6,50	20,09	1,28	1,63	1,25	0,52	3,69	5,60	26,97	1,38	1,49	1,50	0,30	3,37	4,60	4,93	1,01	1,09	1,86	0,522	4,32
7	1	43	4	MBSR	10	281	1,6	2	1,33	2	2	1,32	2	1,33	2	2	1,32	4	2,66	2	1	1,32	2	2,66	2	2	1,32	3,82	31,30	55,50	1,14	1,91	1,02	0,35	5,58	24,60	22,59	1,42	1,59	1,36	0,30	4,05	25,00	31,68	1,20	1,80	1,27	0,407	3,53
8	1	67	4	Mahamudra/Dzogchen	40	5967	5,25	2	1,33	1	1	0,33	2	1,33	1	0,5	0,33	2	1,33	2	2	2,64	2	2,66	1	2	1,32	4,99	17,30	18,66	1,12	1,49	1,40	0,39	5,75	19,60	7,62	1,27	1,31	1,61	0,30	5,17	20,50	10,34	1,05	1,33	1,50	0,206	5,07
10	0	38	3	Vipassana	9	346	1,5	2	5,32	2	2	1,65	6	3,99	4	3	1,98	4	3,99	4	3	0,99	2	5,32	2	2	0,99		53,60		0,96	1,31	0,88	0,12		47,90		1,03	1,00	1,42	0,12	5,46	56,20	63,49	0,92	1,39	0,73	0,155
12	1	56	4	Mahamudra/Dzogchen	38	8724	5,75																					4,39	24,70	66,36	1,52	1,93	1,05	0,50	5,48	23,60	67,28	1,49	1,77	0,78	0,27	4,70	20,50	64,35	1,07	1,65	0,79	0,193	4,57
13	0	56	3	Vipassana/Zen	44	3060	1																					5,52	37,60	61,60	0,96	1,47	0,80	0,15		37,80		1,18	1,22	1,36	0,10	4,98	32,50	45,56	0,98	1,37	1,07	0,233
14	1	53	4	Zen	34	7031	7	4	2,66	2	0,5	0,33	4	2,66	2	0,5	0,33	2	2,66	2	0,5	0,33	4	2,66	3	0,5	0,33		15,70		0,76	0,86	1,63	0,20		13,00		0,85	0,86	1,76	0,267		21,50		0,80	0,92	1,61	0,184	5,38
15	0	63	4	Mahamudra/Dzogchen	48	11040	7	4	3,99	2	1	0,66	4	2,66	2	1,5	1,32	2	1,33	2	1	0,33	2	2,66	2	1	0,33	5,26	35,90	68,17	0,87	1,04	1,21	0,06	5,63	26,10	28,01	1,05	1,08	1,42	0,166	5,15	20,50	39,46	0,89	1,07	1,28	0,205	5,51
16	1	43	4	Zen	7	1314	5	4	1,33	1	1	0,33	2	1,33	1	0,5	0,33	4	2,66	2	1	0,66	4	2,66	1	0,5	0,33	3,39	16,30	18,06	1,16	1,55	1,29	0,38	3,99	14,00	20,02	1,33	1,39	1,52	0,36	4,03	18,00	30,81	1,07	1,75	1,36	0,314	4,32
17	0	64	4	Zen	20	289	2																					3,72	16,10	40,67	1,23	1,77	1,03	0,38	5,26	21,60	39,19	1,35	1,46	1,26	0,367	3,61	11,40	38,47	1,28	1,85	1,03	0,481	3,23
18	0	36	3	Mahamudra/Dzogchen	5	530	3	2	2,66	2	1	1,32	2	2,66	2	1	1,32	2	2,66	2	1	0,66	2	2,66	2	1	0,66	3,50	28,70	35,79	1,03	1,51	0,95	0,25	4,00	29,90	60,45	1,32	1,41	0,86	0,258	3,43	26,70	56,12	1,57	1,92	0,97	0,332	3,43
19	0	47	3	MBSR/Vipassana	18	1687	3	4	3,99	3	2	1,32	4	2,66	4	2	1,32	4	5,32	2	2	1,32	2	2,66	2	3	1,32	4,61	21,00	23,46	1,03	1,36	1,31	0,29		35,90		0,84	0,85	1,66	0,238	4,50	27,50	32,27	1,05	1,56	1,16	0,264
20	0	58	4	Vipassana/MBSR	10	1156	1	2	1,33	1	0,5	0,33	2	1,33	1	0,5	0,33	2	1,33	1	0,5	0,66	2	1,33	1	0,5	0,33	4,67	42,50	27,56	1,06	1,31	1,13	0,17	4,27	37,10	23,07	1,32	1,34	1,20	0,262	4,61	11,00	6,16	0,88	0,90	1,43	0,972	4,39
21	1	55	4	Zen/Dyaden Meditation	30	1576	1,5	4	3,99	3	3	2,64	6	3,99	3	3	2,64	6	5,32	4	4	2,64	6	3,99	3	2	1,32	5,77	76,50	50,48	0,93	1,00	1,09	0,16	5,95	31,70	10,75	1,12	1,03	1,56	0,5		48,80		0,79	0,93	1,32	0,104	5,43
22	1	60	4	Samatha/Vipassana	38	9105	3	4	3,99	2	0,5	0,33	6	2,66	4	0,5	0,33	2	5,32	5	0,5	0,33	4	5,32	4	0,5	0,33	3,76	13,60	41,22	1,15	1,86	1,23	0,50	3,34	13,40	29,11	1,55	1,84	1,23	0,491	3,44	13,30	31,15	1,14	1,50	0,99	0,605	4,30
23	0	26	3	Tibet, Buddhism	5	2023	6	2	1,33	2	2	2,64	2	1,33	2	1,5	1,32	2	1,33	2	2	1,32	2	1,33	2	2	1,32	4,27	25,80	31,24	1,21	1,62	1,18	0,42	5,86	34,00	34,57	1,16	1,21	1,37	0,231	4,14	28,30	38,50	1,21	1,79	1,22	0,31	3,66
24	1	30	3	Samatha/ Vipassana	6	1443	5	2	2,66	3	2	1,32	2	2,66	2	2	1,32	4	2,66	3	2	1,32	4	2,66	3	2	1,32	4,33	33,50	14,12	1,12	1,44	1,61	0,42	5,15	54,30		0,90	1,14	1,50	0,149	3,02	34,10	21,20	1,17	1,55	1,41	0,285
25	1	26	4	Vipassana/Samatha/Metta	8	2797	7	6	3,99	3	2	1,98	8	4,655	4	2	0,99	4	2,66	2	2	1,98	2	2,66	3	3	0,66	3,86	37,60	73,70	1,16	1,77	0,75	0,38	4,50	27,90	32,10	1,52	1,75	1,16	0,196	4,09	22,70	37,40	1,16	1,79	1,22	0,31	3,99
[truncated: 15 more columns]
