# Supplementary material for: Changes in Subjective Time and Self during Meditation
Source: Biology (Basel). 2022 Jul 26;11(8):1116. doi: 10.3390/biology11081116 (PMC9330740; doi:10.3390/biology11081116)
Supplement: Supplementary file 1 [file biology-11-01116-s001.zip › Linares2022StudyData.xlsx]

## Sheet: Tabelle1
ID	Gender	Age	Education	Meditation	Xp years	Hours	Xp hours/week	PreMedTI2s	PreMedTI1.33s	PreMedTI1s	PreMedTI0.5s	PreMedTI0.33s	PostMedTI2s	PostMedTI1.33s	PostMedTI1s	PostMedTI0.5s	PostMedTI 0.33s	PreStorTI2s	PreStorTI1.33s	PreStorTI1s	PreStorTI0.5s	PreStorTI0.33s	PostStorTI2s	PostStorTI1.33s	PostStorTI1s	PostStorTI0.5s	PostStorTI0.33s	BL_BR_M	BL_RMSSD_M	BL_HF_M	BL_ApEn_M	BL_SampEn_M	BL_Alpha1_M	BL_Alpha2_M	BR_M	Med_RMSSD	Med_HF	Med_ApEn	Med_SampEn	Med_Alpha1	Med_Alpha2	BL_BR_S	BL_RMSSD_S	BL_HF_S	BL_ApEn_S	BL_SampEn_S	BL_Alpha1_S	BL_Alpha2_S	BR_Stor
1	0	50	4	Zen	13	1824	3.5	8	3.99	2	4	1.98	6	3.99	4	2	1.32	6	3.99	4	2	2.64	8	3.99	2	4	1.32	3.63737	40.5	30.14	1.13	1.619	1.342	0.297	5.21906	40.2	34.67	1.129	1.197	1.274	0.22	5.44677	55.1	35.87	1.068	1.783	1.079	0.291	3.41174
3	0	50	4	Zen	20	2056	4.5	2	2.66	2	2	1.32	2	2.66	2	2	1.32	2	2.66	2	2	1.32	2	2.66	2	2	1.32	4.00988	14.1	54.44	1.99	1.483	0.645	0.082	4.37726	16.3	64.7	1.301	1.422	1.18	0.379	3.79235	28	63.62	1.172	1.829	0.659	0.513	3.76895
4	0	40	4	Tantra/Vipassana	5	507	3	2	2.66	2	2	2.64	2	1.33	1	1.5	0.99	2	2.66	3	2	2.64	2	1.33	3	1.5	1.32		34.1		0.936	1.194	1.49	0.172		26.4		1.169	1.201	1.497	0.26	5.15326	45.9	20.82	1.13	1.365	1.385	0.15
5	0	47	4	Tantra/Racha yoga	5	299	3.5	2	2.66	2	2	1.32	2	1.33	1	1	0.66	2	1.33	1	1	0.66	2	1.33	1	1	0.66	4.84642	35.7	10.47	1.046	1.339	1.429	0.238	5.18821	31.7	28.64	1.371	1.5	1.351	0.223	4.61224	29.6	66.49	1.138	1.652	0.83	0.33	4.08576
6	1	30	3	Zen	10	2818	7	4	2.66	2	0.5	0.33	4	2.66	1	0.5	0.33	4	3.99	4	0.5	0.33	4	2.66	2	0.5	0.33	3.45218	6.5	20.09	1.282	1.628	1.245	0.517	3.69382	5.6	26.97	1.379	1.486	1.504	0.304	3.3691	4.6	4.93	1.009	1.092	1.858	0.522	4.31747
7	1	43	4	MBSR	10	281	1.6	2	1.33	2	2	1.32	2	1.33	2	2	1.32	4	2.66	2	1	1.32	2	2.66	2	2	1.32	3.82406	31.3	55.5	1.138	1.906	1.017	0.348	5.57806	24.6	22.59	1.419	1.592	1.362	0.296	4.05238	25	31.68	1.2	1.804	1.273	0.407	3.52841
8	1	67	4	Mahamudra/Dzogchen	40	5967	5.25	2	1.33	1	1	0.33	2	1.33	1	0.5	0.33	2	1.33	2	2	2.64	2	2.66	1	2	1.32	4.99035	17.3	18.66	1.122	1.485	1.4	0.386	5.75267	19.6	7.62	1.265	1.305	1.611	0.3	5.16929	20.5	10.34	1.051	1.328	1.495	0.206	5.07048
10	0	38	3	Vipassana	9	346	1.5	2	5.32	2	2	1.65	6	3.99	4	3	1.98	4	3.99	4	3	0.99	2	5.32	2	2	0.99		53.6		0.959	1.308	0.88	0.116		47.9		1.028	0.998	1.42	0.12	5.46407	56.2	63.49	0.915	1.388	0.727	0.155
12	1	56	4	Mahamudra/Dzogchen	38	8724	5.75																					4.39354	24.7	66.36	1.515	1.927	1.046	0.503	5.47606	23.6	67.28	1.485	1.766	0.777	0.274	4.70079	20.5	64.35	1.073	1.648	0.792	0.193	4.56542
13	0	56	3	Vipassana/Zen	44	3060	1																					5.52277	37.6	61.6	0.963	1.473	0.801	0.146		37.8		1.182	1.215	1.356	0.096	4.98241	32.5	45.56	0.978	1.367	1.066	0.233
14	1	53	4	Zen	34	7031	7	4	2.66	2	0.5	0.33	4	2.66	2	0.5	0.33	2	2.66	2	0.5	0.33	4	2.66	3	0.5	0.33		15.7		0.764	0.859	1.631	0.201		13		0.847	0.863	1.756	0.267		21.5		0.803	0.917	1.614	0.184	5.37538
15	0	63	4	Mahamudra/Dzogchen	48	11040	7	4	3.99	2	1	0.66	4	2.66	2	1.5	1.32	2	1.33	2	1	0.33	2	2.66	2	1	0.33	5.26135	35.9	68.17	0.868	1.044	1.209	0.059	5.62905	26.1	28.01	1.051	1.08	1.421	0.166	5.14811	20.5	39.46	0.889	1.074	1.275	0.205	5.51262
16	1	43	4	Zen	7	1314	5	4	1.33	1	1	0.33	2	1.33	1	0.5	0.33	4	2.66	2	1	0.66	4	2.66	1	0.5	0.33	3.39046	16.3	18.06	1.156	1.549	1.289	0.38	3.99252	14	20.02	1.333	1.389	1.523	0.358	4.02846	18	30.81	1.074	1.75	1.362	0.314	4.32063
17	0	64	4	Zen	20	289	2																					3.71697	16.1	40.67	1.23	1.768	1.032	0.383	5.2608	21.6	39.19	1.346	1.459	1.26	0.367	3.60787	11.4	38.47	1.28	1.852	1.026	0.481	3.22734
18	0	36	3	Mahamudra/Dzogchen	5	530	3	2	2.66	2	1	1.32	2	2.66	2	1	1.32	2	2.66	2	1	0.66	2	2.66	2	1	0.66	3.49505	28.7	35.79	1.034	1.508	0.95	0.252	3.99757	29.9	60.45	1.321	1.413	0.857	0.258	3.42824	26.7	56.12	1.57	1.919	0.974	0.332	3.42813
19	0	47	3	MBSR/Vipassana	18	1687	3	4	3.99	3	2	1.32	4	2.66	4	2	1.32	4	5.32	2	2	1.32	2	2.66	2	3	1.32	4.61429	21	23.46	1.025	1.355	1.308	0.292		35.9		0.84	0.852	1.657	0.238	4.4954	27.5	32.27	1.054	1.557	1.162	0.264
20	0	58	4	Vipassana/MBSR	10	1156	1	2	1.33	1	0.5	0.33	2	1.33	1	0.5	0.33	2	1.33	1	0.5	0.66	2	1.33	1	0.5	0.33	4.66684	42.5	27.56	1.059	1.309	1.127	0.171	4.27001	37.1	23.07	1.323	1.339	1.195	0.262	4.60892	11	6.16	0.881	0.9	1.426	0.972	4.38682
21	1	55	4	Zen/Dyaden Meditation	30	1576	1.5	4	3.99	3	3	2.64	6	3.99	3	3	2.64	6	5.32	4	4	2.64	6	3.99	3	2	1.32	5.77262	76.5	50.48	0.925	1.003	1.089	0.156	5.95389	31.7	10.75	1.121	1.031	1.557	0.5		48.8		0.791	0.932	1.321	0.104	5.42986
22	1	60	4	Samatha/Vipassana	38	9105	3	4	3.99	2	0.5	0.33	6	2.66	4	0.5	0.33	2	5.32	5	0.5	0.33	4	5.32	4	0.5	0.33	3.75678	13.6	41.22	1.147	1.86	1.23	0.498	3.33871	13.4	29.11	1.554	1.842	1.232	0.491	3.43595	13.3	31.15	1.135	1.496	0.994	0.605	4.29725
23	0	26	3	Tibet. Buddhism	5	2023	6	2	1.33	2	2	2.64	2	1.33	2	1.5	1.32	2	1.33	2	2	1.32	2	1.33	2	2	1.32	4.27244	25.8	31.24	1.205	1.624	1.178	0.423	5.86312	34	34.57	1.162	1.209	1.37	0.231	4.13517	28.3	38.5	1.208	1.785	1.222	0.31	3.65927
24	1	30	3	Samatha/ Vipassana	6	1443	5	2	2.66	3	2	1.32	2	2.66	2	2	1.32	4	2.66	3	2	1.32	4	2.66	3	2	1.32	4.32675	33.5	14.12	1.124	1.443	1.607	0.418	5.15336	54.3		0.898	1.142	1.503	0.149	3.0191	34.1	21.2	1.173	1.552	1.413	0.285
25	1	26	4	Vipassana/Samatha/Metta	8	2797	7	6	3.99	3	2	1.98	8	4.655	4	2	0.99	4	2.66	2	2	1.98	2	2.66	3	3	0.66	3.856	37.6	73.7	1.155	1.765	0.746	0.378	4.49519	27.9	32.1	1.518	1.75	1.155	0.196	4.08686	22.7	37.4	1.16	1.79	1.22	0.31	3.99237
[truncated: 15 more columns]

## Sheet: Tabelle2
ID															Excluded from analyses	2	Neurological illness
Gender	0 = Female	1 = Male														11	non compliance
Age																9	fall asleep
Education	0 = keiner Abschluss	1 = hauptschul.	2 = Realschul.	3 = Abitur	4 = Hochschulabschluss
Meditation	Meditation tradition														Outliers in the Metronome	12	no grouping in metronome
Xp years	Years of meditation experience															13	strategy used; non automatic response in the metronome
Hours	Hours of daily sitting-meditation practice and the number of hours of sitting meditation spent in meditative retreats accumulating in life time hours of formal meditation training															17	strategy used; non automatic response in the metronome
Xp hours/week-2months	Hours of praxis per week in the last two months
Pre_Med_TI at 2s	TI before meditation at 2s ISI		Temporal Integration Interval (TI): number of beats reported by the subject multiplied by the ISI												HF spectrum values reported hier are :	normalized units (n.u.)
Pre_Med_TI at 1.33s	TI before meditation at 1.33s ISI
Pre_Med_TI at 1s	TI before meditation at 1s ISI
Pre_Med_TI at 0,5s	TI before meditation at 0.5s ISI
Pre_Med_TI at 0,33s	TI before meditation at 0.33s ISI
Post_Med_TI at 2s	TI after meditation at 2s ISI
Post_Med_TI at 1.33s	TI after meditation at 1.33s ISI														without metronome only subjective time	12	no grouping but good for subj. time
Post_Med_TI at 1s	TI after meditation at 1s ISI															13	strategy used; non automatic response in the metronome but good for subj. Time
Post_Med_TI at 0,5s	TI after meditation at 0.5s ISI
Post_Med_TI at 0,33s	TI after meditation at 0.33s ISI
Pre_Stor_TI at 2s	TI before story at 2s ISI
Pre_Stor__TI at 1.33s	TI before story at 1.33s ISI
Pre_Stor__TI at 1s	TI before story at 1s ISI
Pre_Stor__TI at 0,5s	TI before story at 0.5s ISI
Pre_Stor__TI at 0,33s	TI before story at 0.33s ISI
Post_Stor__TI at 2s	TI after story at 2s ISI
Post_Stor__TI at 1.33s	TI after story at 1.33s ISI
Post_Stor__TI at 1s	TI after story at 1s ISI
Post_Stor__TI at 0,5s	TI after story at 0.5s ISI
Post_Stor__TI at 0,33s	TI after storyn at 0.33s ISI
BL_BR_M	Baseline mean breathing rate beforemeditation
BL_RMSSD_M	Baseline RMSSD before meditation
BL_HF_M	Baseline HF before meditation
BL_ApEn_M	Baseline ApEn before meditation
BL_SampEn_M	Baseline SampEn before meditation
BL_Alpha1_M	Baseline A1 before meditation
BL_Alpha2_M	Baseline A2 before meditation
BR_M	Mean breathing rate during meditation
Med_RMSSD	RMSSD during meditation
Med_HF	HF during meditation
Med_ApEn	ApEn during meditation
Med_SampEn	SampEn during meditation
Med_Alpha1	A1 during meditation
Med_Alpha2	A2 during meditation
BL_BR_S	Baseline mean breathing rate before story
BL_RMSSD_S	Baseline RMSSD before story
BL_HF_S	Baseline HF before story
BL_ApEn_S	Baseline ApEn before story
BL_SampEn_S	Baseline SampEn before story
BL_Alpha1_S	Baseline A1 before story
BL_Alpha2_S	Baseline A2 before story
BR_Stor	Mean breathing rate during story
Stor_RMSSD	RMSSD during story
Stor_HF	HF during story
Stor_ApEn	ApEn during story
Stor_SampEn	SampEn during story
Stor_Alpha1	A1 during story
Stor_Alpha2	A2 during story
Med_Body boundaries	Body boundaries during meditation
Med_BodyIntense	Body intensity during meditation
Med_TimeIntense	Attention to time during meditation
Med_TimeRapid	Passage of time during meditation
Stor_Body boundaries	Body boundaries during story
Stor_BodyIntense	Body intensity during story
Stor_TimeIntense	Attention to time during story
Stor_TimeRapid	Passage of time during story
MTF	Meditation dephts
